# Supplementary material for: Convergent Evolution in SARS-CoV-2 Spike Creates a Variant Soup from Which New COVID-19 Waves Emerge
Source: Int J Mol Sci. 2023 Jan 23;24(3):2264. doi: 10.3390/ijms24032264 (PMC9917121; doi:10.3390/ijms24032264)
Supplement: Supplementary file 1 [file ijms-24-02264-s001.zip]

Archive with 1 entries (1 files):
- ijms-2110643-supplementary.pdf
